# Supplementary material for: Minor Changes in Erythrocyte Osmotic Fragility in Trace Amine-Associated Receptor 5 (TAAR5) Knockout Mice
Source: Int J Mol Sci. 2021 Jul 7;22(14):7307. doi: 10.3390/ijms22147307 (PMC8303310; doi:10.3390/ijms22147307)
Supplement: Supplementary file 1 [file ijms-22-07307-s001.zip]

Archive with 1 entries (1 files):
- ijms-1263070-SI.pdf
